# Supplementary material for: Evolution of Oxidative Phosphorylation (OXPHOS) Genes Reflecting the Evolutionary and Life Histories of Fig Wasps (Hymenoptera, Chalcidoidea)
Source: Genes (Basel). 2020 Nov 15;11(11):1353. doi: 10.3390/genes11111353 (PMC7697784; doi:10.3390/genes11111353)
Supplement: Supplementary file 1 [file genes-11-01353-s001.zip]

Archive with 8 entries (8 files):
- Figure S1.docx
- Table S1.docx
- Table S2.docx
- Table S3.docx
- Table S4.xlsx
- Table S5.xlsx
- Table S6.xlsx
- Table S7.xlsx
