# Supplementary material for: Evolution of Oxidative Phosphorylation (OXPHOS) Genes Reflecting the Evolutionary and Life Histories of Fig Wasps (Hymenoptera, Chalcidoidea)
Source: Genes (Basel). 2020 Nov 15;11(11):1353. doi: 10.3390/genes11111353 (PMC7697784; doi:10.3390/genes11111353)
Supplement: Supplementary file 1 [file genes-11-01353-s001.zip › Table S4.xlsx]

## Sheet: tables
Table S4. The details of the amino acid substitution rate estimation of each OXPHOS-related gene.
Gene	Gene category	Complex	Pollinators						Non-pollinators					Median of pollinators	Median of non-pollinators	Difference between pollinators and non-pollinators	p value (Wilcoxon rank sum test)
			Dvas	Wpum	Ekon	Pcor	Cfus	Kgib	Sbsp	Abak	Ptri	Sagr	Spsp
ATP6	Mitochondrial	V	2.73831	2.18472	2.07334	2.12538	2.09799	2.48938	2.1166	1.83827	1.80813	1.81633	1.59788	2.15505	1.81633	0.33872	0.01732
ATP8	Mitochondrial	V	2.48026	2.73483	2.66178	2.45776	2.44626	2.50614	3.60333	2.62515	2.81891	2.45616	2.37374	2.4932	2.62515	-0.13195	0.7922
COX1	Mitochondrial	IV	2.07285	1.65999	1.26181	1.24049	1.37118	1.50714	1.04403	0.959693	0.921648	1.14896	0.966758	1.43916	0.966758	0.472402	0.004329
COX2	Mitochondrial	IV	2.2996	1.8042	1.44735	1.447	1.9006	1.60727	1.46271	1.16245	1.1774	1.36797	1.48569	1.70574	1.36797	0.337765	0.05195
COX3	Mitochondrial	IV	3.62118	2.71302	2.04223	1.99014	2.30537	2.06865	2.1742	1.65432	1.65756	1.90596	1.73569	2.18701	1.73569	0.45132	0.0303
Cytb	Mitochondrial	III	2.06718	1.99272	1.9048	1.83855	1.83	1.78881	1.95171	1.62814	1.70779	2.28024	1.55324	1.87167	1.70779	0.163885	0.4286
ND1	Mitochondrial	I	2.62981	2.9369	2.76252	2.99107	2.93074	2.75762	2.44394	2.26451	2.31543	2.40076	2.47727	2.84663	2.40076	0.44587	0.004329
ND2	Mitochondrial	I	3.91931	4.21397	4.22888	5.22344	3.82316	3.83017	4.31465	3.54598	3.70549	3.87622	4.13572	4.06664	3.87622	0.19042	0.4286
ND3	Mitochondrial	I	2.57377	3.08972	2.74524	3.03297	2.78425	2.3483	2.21622	2.20233	2.2032	2.42428	1.85032	2.76475	2.2032	0.561545	0.008658
ND4	Mitochondrial	I	3.12564	3.25149	3.30443	4.33044	3.35293	3.04406	3.66732	2.84085	2.89157	2.95783	3.02253	3.27796	2.95783	0.32013	0.08225
ND4L	Mitochondrial	I	2.78202	2.81251	2.71813	3.03655	2.72835	2.60379	2.41573	2.47893	2.52372	2.61554	2.16699	2.75518	2.47893	0.276255	0.008658
ND5	Mitochondrial	I	3.97477	4.33474	3.9686	4.06076	3.98628	3.81928	3.86999	3.67854	3.55115	4.02249	3.4139	3.98053	3.67854	0.301985	0.08225
ND6	Mitochondrial	I	7.73064	7.99308	7.55268	8.45218	6.85003	7.01287	6.51396	5.47525	5.55398	6.34181	4.86225	7.64166	5.55398	2.08768	0.004329
ATPalpha	Nuclear	V	0.106676	0.0929678	0.092513	0.0931066	0.10069	0.0947703	0.0714561	0.0683903	0.0683259	0.127348	0.0751851	0.0939385	0.0714561	0.0224824	0.1255
ATPb	Nuclear	V	1.81939	1.69871	1.63032	1.59241	1.73789	1.79049	1.6653	1.60251	1.58308	1.51359	1.43567	1.7183	1.58308	0.13522	0.0303
ATPbeta	Nuclear	V	0.126415	0.144311	0.12862	0.113626	0.13234	0.115657	0.0941362	0.0912506	0.0908576	0.113342	0.085474	0.127518	0.0912506	0.0362669	0.004329
ATPc	Nuclear	V	0.54793	0.458857	0.397172	0.361382	0.431458	0.412692	0.323552	0.306046	0.260446	0.291672	0.246499	0.422075	0.291672	0.130403	0.004329
ATPd	Nuclear	V	1.83137	1.6543	1.71648	1.68551	1.60952	1.60812	1.46696	1.49165	1.47508	1.4056	1.10591	1.6699	1.46696	0.202945	0.004329
ATPe	Nuclear	V	1.25187	1.13421	1.23574	1.10895	1.62402	1.28008	1.10706	0.931422	1.03099	1.36846	1.01343	1.24381	1.03099	0.212815	0.08225
ATPepsilon	Nuclear	V	0.680741	0.583496	0.620874	0.56086	0.506407	0.537827	0.504361	0.492544	0.426444	0.523825	0.502631	0.572178	0.502631	0.069547	0.008658
ATPf	Nuclear	V	1.66505	1.22908	1.09634	1.07934	1.2109	1.18205	0.965976	0.859766	0.935281	0.870919	0.947185	1.19647	0.935281	0.261194	0.004329
ATPg	Nuclear	V	1.4158	1.10182	1.20019	1.15744	1.27516	1.17749	1.06035	1.0224	1.1231	1.0979	1.07559	1.18884	1.07559	0.11325	0.008658
ATPgamma	Nuclear	V	0.412662	0.376598	0.299237	0.320114	0.34798	0.312829	0.347663	0.263874	0.266097	0.368257	0.274836	0.334047	0.274836	0.059211	0.1775
ATPOSCP	Nuclear	V	1.35872	0.940266	0.943884	0.891561	0.961975	0.915967	0.86039	0.772893	0.792318	0.947778	0.701445	0.942075	0.792318	0.149757	0.05195
COX10	Nuclear	IV	1.27393	1.18729	1.15594	1.14898	1.1628	1.10126	1.10147	1.0249	1.02633	1.02771	0.960479	1.15937	1.02633	0.13304	0.008658
COX11	Nuclear	IV	1.45624	0.947982	0.946974	0.925588	0.966569	1.01981	0.838214	0.860277	0.865866	0.923256	0.861692	0.957275	0.861692	0.0955835	0.004329
COX17	Nuclear	IV	1.86403	2.11049	2.0023	2.00208	2.00045	2.13101	1.77039	1.85812	1.71565	1.8155	1.6257	2.00219	1.77039	0.2318	0.004329
COX5A	Nuclear	IV	2.60526	1.41195	1.00495	1.03696	1.72289	1.41442	0.87421	0.864591	0.928877	0.957202	0.829176	1.41318	0.87421	0.538975	0.004329
Ndufa2	Nuclear	I	0.91732	0.924316	1.01918	0.920295	0.991513	1.04214	0.914721	0.938764	1.0388	1.02836	0.795539	0.957915	0.938764	0.0191505	0.7922
Ndufa6	Nuclear	I	1.46179	1.66121	1.67044	1.77792	1.67688	1.85325	0.918755	0.843469	0.834006	0.996726	0.97872	1.67366	0.918755	0.754905	0.004329
Ndufa9	Nuclear	I	1.48073	1.73929	1.4543	1.8864	2.25189	1.67897	1.39758	1.25057	1.27503	1.43305	1.25869	1.70913	1.27503	0.4341	0.004329
Ndufb10	Nuclear	I	1.41172	1.37115	1.51344	2.06778	1.53128	1.2958	1.51145	1.30868	1.15705	1.65747	1.22128	1.46258	1.30868	0.1539	0.329
Ndufb2	Nuclear	I	2.63946	2.49577	2.61378	2.81899	2.78544	2.39669	2.4969	2.08702	2.20193	2.39098	1.92503	2.62662	2.20193	0.42469	0.01732
Ndufb5	Nuclear	I	2.57973	2.70931	2.78673	3.19948	3.13881	2.74972	2.5621	2.41049	2.47674	2.49866	2.33931	2.76823	2.47674	0.291485	0.004329
Ndufb7	Nuclear	I	2.08774	2.26814	2.17868	2.14112	2.52999	2.10197	2.04181	1.66852	1.70383	2.6218	1.54553	2.1599	1.70383	0.45607	0.1255
Ndufs4	Nuclear	I	1.56045	1.70748	1.56821	1.49398	1.69387	1.77306	1.28322	1.0514	1.10921	1.31788	1.11759	1.63104	1.11759	0.51345	0.004329
Ndufs6	Nuclear	I	1.65719	1.66545	1.62851	1.60051	1.85668	1.77814	1.43823	1.33488	1.38516	1.71955	1.20025	1.66132	1.38516	0.27616	0.05195
Ndufs8	Nuclear	I	0.748068	0.746899	0.718842	0.86519	0.801306	0.788946	0.690279	0.655761	0.613707	0.666368	0.561789	0.768507	0.655761	0.112746	0.004329
Ndufv1	Nuclear	I	0.243003	0.230786	0.214511	0.234849	0.265925	0.21345	0.205974	0.172367	0.212315	0.26703	0.178464	0.232818	0.205974	0.0268435	0.1255
QCR10	Nuclear	III	4.09755	2.90584	3.00393	3.02744	3.20417	2.83387	3.60427	2.58146	2.51746	8.11821	2.8568	3.01568	2.8568	0.158885	0.6623
QCR6	Nuclear	III	1.09515	0.949004	0.861374	1.19928	1.10808	1.04146	0.814095	0.717095	0.735708	1.29974	0.552064	1.06831	0.735708	0.332597	0.1255
QCR8	Nuclear	III	1.43053	1.29124	1.41158	1.95705	1.45722	1.26646	1.11898	1.13138	1.10293	1.86399	1.21851	1.42105	1.13138	0.289675	0.08225
SDHD	Nuclear	II	2.29364	2.17867	2.29304	2.19962	2.3534	2.31272	2.08422	2.04032	2.00958	2.2292	1.88338	2.29334	2.04032	0.25302	0.01732
See full name of each species in Table S1.
