# Supplementary material for: Evolution of Oxidative Phosphorylation (OXPHOS) Genes Reflecting the Evolutionary and Life Histories of Fig Wasps (Hymenoptera, Chalcidoidea)
Source: Genes (Basel). 2020 Nov 15;11(11):1353. doi: 10.3390/genes11111353 (PMC7697784; doi:10.3390/genes11111353)
Supplement: Supplementary file 1 [file genes-11-01353-s001.zip › Table S5.xlsx]

## Sheet: Sheet1
Table S5. The one-ratio model of mitochondrial and nuclear OXPHOS genes.
Gene	Gene category	np	lnL	ω ratio
ATP6	Mitochondrial	22	-5047.02	0.03303
ATP8	Mitochondrial	22	-1317.99	0.00311
COX1	Mitochondrial	22	-9953.76	0.02709
COX2	Mitochondrial	22	-5144.82	0.00136
COX3	Mitochondrial	22	-6231.45	0.02418
Cytb	Mitochondrial	22	-7018.59	0.01935
ND1	Mitochondrial	22	-6662.3	0.00169
ND2	Mitochondrial	22	-9154.01	0.00163
ND3	Mitochondrial	22	-2811.14	0.00139
ND4	Mitochondrial	22	-10244	0.0125
ND4L	Mitochondrial	22	-2227.59	0.01101
ND5	Mitochondrial	22	-12612.8	0.00135
ND6	Mitochondrial	22	-5444.69	0.01477
ATPOSCP	Nuclear	22	-4336.16	0.1191
ATPalpha	Nuclear	22	-7950.29	0.02651
ATPb	Nuclear	22	-5395.45	0.10768
ATPbeta	Nuclear	22	-7425.43	0.0254
ATPc	Nuclear	22	-2110.81	0.13803
ATPd	Nuclear	22	-4719.01	0.1211
ATPe	Nuclear	22	-2193.68	0.20365
ATPepsilon	Nuclear	22	-1040.88	0.07999
ATPf	Nuclear	22	-2508.82	0.13646
ATPg	Nuclear	22	-2190.68	0.16171
ATPgamma	Nuclear	22	-5214.68	0.05502
COX10	Nuclear	22	-8618.36	0.13423
COX11	Nuclear	22	-4786.74	0.11458
COX17	Nuclear	22	-1133.63	0.05381
COX5A	Nuclear	22	-3829.55	0.13289
Ndufa2	Nuclear	22	-2098.07	0.10236
Ndufa6	Nuclear	22	-3511.06	0.18702
Ndufa9	Nuclear	22	-10685.7	0.16772
Ndufb10	Nuclear	22	-4099.98	0.09056
Ndufb2	Nuclear	22	-3082.8	0.27821
Ndufb5	Nuclear	22	-5247.44	0.2078
Ndufb7	Nuclear	22	-3434.59	0.1594
Ndufs4	Nuclear	22	-5239.51	0.16409
Ndufs6	Nuclear	22	-2870.62	0.14342
Ndufs8	Nuclear	22	-3837.8	0.06642
Ndufv1	Nuclear	22	-6723.07	0.03249
QCR10	Nuclear	22	-1222.33	0.1162
QCR6	Nuclear	22	-2238.57	0.15816
QCR8	Nuclear	22	-2235.98	0.09819
SDHD	Nuclear	22	-4872.38	0.22505
np, the number of parameters in the model
