# Supplementary material for: Evolution of Oxidative Phosphorylation (OXPHOS) Genes Reflecting the Evolutionary and Life Histories of Fig Wasps (Hymenoptera, Chalcidoidea)
Source: Genes (Basel). 2020 Nov 15;11(11):1353. doi: 10.3390/genes11111353 (PMC7697784; doi:10.3390/genes11111353)
Supplement: Supplementary file 1 [file genes-11-01353-s001.zip › Table S6.xlsx]

## Sheet: Sheet1
Table S6. The free-ratio model results of mitochondrial and nuclear OXPHOS genes.
Gene	Gene category	np	lnL	Pollinators						Non-pollinators					p value(Wilcoxon rank sum test)
				Dvas	Wpum	Ekon	Pcor	Cfus	Kgib	Sbsp	Sagr	Abak	Ptri	Spsp
ATP6	Mitochondrial	41	-5030	0.142519	0.0359281	0.0264742	0.0572158	0.0794639	0.0886258	0.0268543	0.0218725	0.0208194	0.00876059	0.0001	0.008658
ATP8	Mitochondrial	41	-1310.5	0.0137051	0.00121679	0.0345146	0.00876999	0.0280773	0.0616439	0.00324372	0.00136513	999	0.823106	999	0.4102
COX1	Mitochondrial	41	-9913.78	0.0431198	0.0294783	0.0159924	0.0111873	0.032404	0.0398687	0.0213997	0.0413458	0.00922923	0.0131503	2.15204	0.9307
COX2	Mitochondrial	41	-5140.14	0.0118342	0.0193758	0.00663585	0.00619131	0.0285706	0.000526003	0.00211853	0.000632375	0.0127564	0.0135569	0.00953664	0.7922
COX3	Mitochondrial	41	-6204.2	0.00302583	0.0481835	0.000499726	0.0369064	0.0165507	0.0306245	0.0555247	0.0609296	0.0168502	0.000721663	3.38704	0.2468
Cytb	Mitochondrial	41	-7001.27	0.00704215	0.0188932	0.000442533	0.010804	0.0174976	0.0214464	0.0325216	0.0198131	0.00659465	0.0127676	0.0001	1
ND1	Mitochondrial	41	-6650.52	0.00085506	0.0193902	0.0117477	0.0215272	0.000786575	0.00708402	0.00241272	0.0264162	0.00100437	0.000402463	0.0001	0.4286
ND2	Mitochondrial	41	-9144.37	0.00468323	0.0305759	0.00589274	0.00149931	0.00789307	0.0319387	0.00297092	0.0193867	0.000887809	0.000642988	0.0001	0.08225
ND3	Mitochondrial	41	-2804.21	0.0347569	0.00110164	0.000470683	0.0139668	0.0539077	0.00567021	0.0054629	0.000824689	0.0493045	0.0142661	0.0001	0.6623
ND4	Mitochondrial	41	-10227	0.00109117	0.0145777	0.00560509	0.0280106	0.000655542	0.00426646	0.0294665	0.0123658	0.00948634	0.00882186	0.0191464	0.1775
ND4L	Mitochondrial	41	-2220.62	0.0109688	0.00961368	0.0368113	0.0325214	0.0135224	0.0245634	0.00743344	0.000904194	0.00709604	0.0105838	0.0001	0.008658
ND5	Mitochondrial	41	-12596.6	0.00872781	0.019517	0.00798007	0.00906143	0.000482879	0.00738478	0.0398571	0.0274065	0.00366831	0.000282716	62.7163	0.5368
ND6	Mitochondrial	41	-5434.17	0.00174173	0.0833448	0.0897668	0.0320872	0.00142019	0.0385817	0.00141085	0.00207426	0.000797624	0.000563772	0.0001	0.01732
ATPOSCP	Nuclear	41	-4315.04	0.187362	0.279867	0.0793224	0.108285	0.0932036	0.0847238	0.0995072	0.086735	0.116219	0.146623	0.0752145	0.7922
ATPalpha	Nuclear	41	-7926.78	0.0308813	0.0250456	0.0173284	0.0187608	0.0314348	0.0256342	0.00816712	0.042908	0.0265811	0.0193455	0.0001	0.6623
ATPb	Nuclear	41	-5372.21	0.275918	0.173375	0.0543471	0.0843167	0.117598	0.0979565	0.0539866	0.0941405	0.144473	0.168567	0.0179274	0.4286
ATPbeta	Nuclear	41	-7410.76	0.0348307	0.0655202	0.0370965	0.0240943	0.0217312	0.0135556	0.0183813	0.0352313	0.022069	0.0227758	0.0001	0.329
ATPc	Nuclear	41	-2096.1	0.209592	0.235054	0.137467	0.0996511	0.187414	0.112619	0.121262	0.0874132	0.191179	0.0001	0.0001	0.1198
ATPd	Nuclear	41	-4686.76	0.134449	0.571105	0.16592	0.181395	0.0433467	0.127935	0.0618645	0.0082567	0.148632	0.216183	0.0318409	0.329
ATPe	Nuclear	41	-2179.96	0.256891	0.250187	0.387126	0.180801	0.315161	0.203469	0.0185328	0.304738	0.0181732	529.715	0.135398	0.4286
ATPepsilon	Nuclear	41	-1027.08	0.171537	0.131138	0.0944028	0.0974932	0.022815	0.0378386	0.110218	0.0362474	0.320128	0.0163935	0.0001	0.5368
ATPf	Nuclear	41	-2486.1	0.336287	0.235207	0.122716	0.160079	0.171413	0.102077	0.441119	0.0234223	0.164136	0.142293	999	0.7922
ATPg	Nuclear	41	-2168.96	0.497774	0.118005	0.151506	0.406617	0.219905	0.15015	0.087446	0.0453353	0.233853	0.190128	0.0001	0.1775
ATPgamma	Nuclear	41	-5184.45	0.091333	0.247595	0.0447375	0.126008	0.0244926	0.0715783	0.0565667	0.0560021	0.0104418	0.0583292	0.0596175	0.2468
COX10	Nuclear	41	-8582.71	0.171606	0.274789	0.184189	0.187322	0.124745	0.082194	0.169905	0.0763172	0.097011	0.129932	0.0001	0.08225
COX11	Nuclear	41	-4742.5	0.775711	0.113462	0.0774348	0.0442557	0.106377	0.0310591	0.094932	0.136212	0.084241	0.0803441	0.0001	0.9307
COX17	Nuclear	41	-1112.5	0.0001	0.228179	0.112119	0.751406	0.10413	0.0710001	0.0422514	0.0176388	0.094739	0.0451543	0.0001	0.09958
COX5A	Nuclear	41	-3783.5	0.531078	0.815049	0.0750856	0.139998	0.0539977	0.164097	0.0475357	0.0669617	0.0764104	0.094501	0.282618	0.329
Ndufa2	Nuclear	41	-2087.74	0.110601	0.0941803	0.14348	0.163407	0.0767226	0.155608	0.0666549	0.0615307	0.125137	0.246086	0.00078841	0.329
Ndufa6	Nuclear	41	-3480.38	0.271629	0.457973	0.332555	0.383672	0.167681	0.489653	0.0490399	0.11189	0.0539825	0.0369335	0.0001	0.004329
Ndufa9	Nuclear	41	-10602.8	0.189136	0.432193	0.17105	0.6162	0.376809	0.164525	0.121618	0.105697	0.0839136	0.0920798	0.0966518	0.004329
Ndufb10	Nuclear	41	-4076.68	0.0742658	0.0816479	0.211493	0.329185	0.130424	0.0402596	0.128443	0.129301	0.0714975	0.135748	0.0001	0.5368
Ndufb2	Nuclear	41	-3076.63	0.255636	0.588878	0.226432	0.479818	0.175029	0.325553	0.210852	0.236219	0.207912	0.795394	0.0001	0.4286
Ndufb5	Nuclear	41	-5226.76	0.241277	0.288261	0.238343	0.509572	0.513819	0.15757	0.129723	0.1428	0.254292	0.147143	0.122343	0.0303
Ndufb7	Nuclear	41	-3407.89	0.138548	1.01758	0.260489	0.164788	0.198599	0.339513	0.0559141	0.498821	0.106617	0.0806542	0.0001	0.08225
Ndufs4	Nuclear	41	-5204.1	0.222714	0.597551	0.171421	0.208588	0.0273611	0.258758	0.120405	0.0884616	0.0724522	0.136073	0.0123911	0.05195
Ndufs6	Nuclear	41	-2856.78	0.424736	0.168017	0.216395	0.317446	0.181369	0.205532	0.0926295	0.239823	0.0558132	0.0844503	0.0001	0.05195
Ndufs8	Nuclear	41	-3814.02	0.0624835	0.15135	0.0647443	0.188999	0.0711846	0.155402	0.0228506	0.0498153	0.0518064	0.0478341	0.0001	0.004329
Ndufv1	Nuclear	41	-6699.93	0.0317441	0.0391159	0.0274245	0.0466964	0.049542	0.0219982	0.0208922	0.0314716	0.0129396	0.0857764	0.0001	0.2468
QCR10	Nuclear	41	-1198.89	0.256741	0.122878	0.0486821	0.444453	0.0561331	0.111497	0.373202	0.568619	0.135351	25.0871	0.0001	0.329
QCR6	Nuclear	41	-2213.33	0.815671	0.202482	0.189045	0.342169	0.292225	0.135171	0.290371	0.0703606	0.0429947	999	0.0001	0.329
QCR8	Nuclear	41	-2223.37	0.0604788	0.140715	0.141455	0.480094	0.118333	0.0608086	0.0616111	0.0675867	0.0476913	0.0621078	0.0001	0.1255
SDHD	Nuclear	41	-4850.77	0.294553	0.258389	0.289021	0.312273	0.410333	0.173275	0.253481	0.12408	0.298567	0.15802	0.0001	0.08225
See full name of each species in Table S1. np, the number of parameters in the model.
