# Supplementary material for: Evolution of Oxidative Phosphorylation (OXPHOS) Genes Reflecting the Evolutionary and Life Histories of Fig Wasps (Hymenoptera, Chalcidoidea)
Source: Genes (Basel). 2020 Nov 15;11(11):1353. doi: 10.3390/genes11111353 (PMC7697784; doi:10.3390/genes11111353)
Supplement: Supplementary file 1 [file genes-11-01353-s001.zip › Table S7.xlsx]

## Sheet: Sheet1
Table S7. The branch-site model results of mitochondrial and nuclear OXPHOS genes.
Gene	Gene category	Null model		Alter model								Model Alter vs. Model Null
		np	lnL	np	lnL	Estimates of parameters of Model A					Positive sites for foreground lineages	df	2ΔlnL	p value
ATP6	Mitochondrial	24	-4983.37	25	-4982.88	Site class	0	1	2a	2b	159 P 0.999**, 26 I 0.667, 37 N 0.532, 51 I 0.613, 52 V 0.761, 55 K 0.910, 59 N 0.635, 71 I 0.911, 119 I 0.895, 157 I 0.583, 161 T 0.835, 178 T 0.628, 180 I 0.839, 192 L 0.919, 196 L 0.638, 222 T 0.842, 226 T 0.794, 229 N 0.568	1	0.97618	0.323144
						Proportion	0.76874	0.07845	0.13866	0.01415
						ω0	0.04078	1	0.04078	1
						ω1	0.04078	1	5.25561	5.25561
ATP8	Mitochondrial	24	-1326.36	25	-1326.36	Site class	0	1	2a	2b	None	1	0	1
						Proportion	0.59258	0.40742	0	0
						ω0	0.15954	1	0.15954	1
						ω1	0.15954	1	1	1
COX1	Mitochondrial	24	-9829.37	25	-9828.28	Site class	0	1	2a	2b	2 K 0.698, 6 F 0.523, 32 S 0.906, 118 T 0.617, 143 L 0.521, 176 N 0.592, 285 A 0.767, 397 F 0.710, 502 N 0.538	1	2.17641	0.140141
						Proportion	0.79374	0.07508	0.11985	0.01134
						ω0	0.02152	1	0.02152	1
						ω1	0.02152	1	765.122	765.122
COX2	Mitochondrial	24	-5097.55	25	-5097.55	Site class	0	1	2a	2b	None	1	2.2e-05	0.996258
						Proportion	0.63764	0.04326	0.29883	0.02027
						ω0	0.00422	1	0.00422	1
						ω1	0.00422	1	1	1
COX3	Mitochondrial	24	-6074.24	25	-6074.03	Site class	0	1	2a	2b	44 F 0.982*, 59 C 0.936, 136 N 0.638, 197 S 0.939, 231 Y 0.711, 245 A 0.984*, 247 A 0.892, 269 Y 0.650	1	0.423316	0.515287
						Proportion	0.75633	0.12598	0.10089	0.0168
						ω0	0.01982	1	0.01982	1
						ω1	0.01982	1	2.55853	2.55853
Cytb	Mitochondrial	24	-6857.9	25	-6856.92	Site class	0	1	2a	2b	16 Y 0.658, 107 S 0.826, 109 V 0.974*, 110 L 0.822, 115 L 0.698, 126 G 0.636, 151 V 0.776, 154 I 0.707, 196 I 0.570, 216 M 0.979*, 231 L 0.872, 239 S 0.723, 242 I 0.728, 304 I 0.572, 305 L 0.537, 308 N 0.941, 309 M 0.928, 319 Y 0.997**, 342 R 0.999**, 344 V 0.787, 352 G 0.900, 363 F 0.519, 374 D 0.971*	1	1.9537	0.162189
						Proportion	0.80951	0.07356	0.10719	0.00974
						ω0	0.01424	1	0.01424	1
						ω1	0.01424	1	9.66029	9.66029
ND1	Mitochondrial	24	-6603.08	25	-6602.1	Site class	0	1	2a	2b	None	1	1.96068	0.16144
						Proportion	0.71658	0.09625	0.16501	0.02216
						ω0	0.01385	1	0.01385	1
						ω1	0.01385	1	999	999
ND2	Mitochondrial	24	-9075.45	25	-9075	Site class	0	1	2a	2b	None	1	0.905712	0.341255
						Proportion	0.7248	0.15122	0.10258	0.0214
						ω0	0.00498	1	0.00498	1
						ω1	0.00498	1	57.3708	57.3708
ND3	Mitochondrial	24	-2823.71	25	-2781.47	Site class	0	1	2a	2b	None	1	84.4797	0
						Proportion	0.80403	0.11181	0.07389	0.01027
						ω0	0.00822	1	0.00822	1
						ω1	0.00822	1	999	999
ND4	Mitochondrial	24	-10174.2	25	-10174.2	Site class	0	1	2a	2b	197 N 0.602	1	2e-06	0.998872
						Proportion	0.84019	0.07203	0.08084	0.00693
						ω0	0.01066	1	0.01066	1
						ω1	0.01066	1	1	1
ND4L	Mitochondrial	24	-2218.54	25	-2218.48	Site class	0	1	2a	2b	None	1	0.12606	0.722553
						Proportion	0.82292	0.0848	0.08366	0.00862
						ω0	0.01025	1	0.01025	1
						ω1	0.01025	1	63.1614	63.1614
ND5	Mitochondrial	24	-12411.7	25	-12411.8	Site class	0	1	2a	2b	None	1	0.152896	0.695783
						Proportion	0.66527	0.12044	0.18144	0.03285
						ω0	0.00206	1	0.00206	1
						ω1	0.00206	1	144.364	144.364
ND6	Mitochondrial	24	-5405.35	25	-5438.72	Site class	0	1	2a	2b	19 L 0.501, 30 P 0.503, 32 H 0.508, 41 L 0.597, 42 M 0.507, 46 M 0.504, 57 S 0.699, 60 S 0.501, 67 Y 0.527, 73 M 0.546, 77 M 0.503, 79 I 0.592, 94 S 0.501, 97 N 0.507, 101 L 0.530, 105 P 0.501, 108 K 0.507, 113 L 0.503, 114 F 0.516, 117 F 0.529, 124 L 0.511, 172 T 0.524, 174 I 0.667, 175 S 0.503, 176 I 0.504, 178 Y 0.502, 180 L 0.510, 189 I 0.524, 195 L 0.510, 201 N 0.504	1	66.7408	0
						Proportion	0.26241	0.42381	0.11999	0.19379
						ω0	0.1494	1	0.1494	1
						ω1	0.1494	1	999	999
ATPOSCP	Nuclear	24	-4266.42	25	-4263.97	Site class	0	1	2a	2b	92 G 0.995**, 93 T 0.995** , 114 K 0.563 , 161 Q 0.746 , 163 Q 0.758 , 203 I 0.715 , 205 A 0.503	1	4.88965	0.0270182
						Proportion	0.82575	0.14349	0.0262	0.00455
						ω0	0.08237	1	0.08237	1
						ω1	0.08237	1	15.7779	15.7779
ATPalpha	Nuclear	24	-7887.71	25	-7887.68	Site class	0	1	2a	2b	227 D 0.911	1	0.058792	0.808416
						Proportion	0.95858	0.03967	0.00168	7e-05
						ω0	0.01482	1	0.01482	1
						ω1	0.01482	1	2.27633	2.27633
ATPb	Nuclear	24	-5301.4	25	-5301.4	Site class	0	1	2a	2b	None	1	6e-06	0.998046
						Proportion	0.85255	0.14745	0	0
						ω0	0.08647	1	0.08647	1
						ω1	0.08647	1	1	1
ATPbeta	Nuclear	24	-7316.85	25	-7316.85	Site class	0	1	2a	2b	None	1	0	1
						Proportion	0.96028	0.03716	0.00247	0.0001
						ω0	0.01198	1	0.01198	1
						ω1	0.01198	1	1	1
ATPc	Nuclear	24	-2052.52	25	-2052.52	Site class	0	1	2a	2b	5 T 0.560, 134 L 0.652	1	0	1
						Proportion	0.72391	0.20194	0.05798	0.01617
						ω0	0.02071	1	0.02071	1
						ω1	0.02071	1	1	1
ATPd	Nuclear	24	-4608.06	25	-4605.99	Site class	0	1	2a	2b	26 V 0.777, 46 E 0.815, 47 S 0.989*, 88 Q 0.536, 91 A 0.596 , 116 K 0.638 , 125 I 0.925 , 129 Q 0.989*	1	4.13099	0.0421048
						Proportion	0.63848	0.28837	0.05039	0.02276
						ω0	0.0872	1	0.0872	1
						ω1	0.0872	1	8.53354	8.53354
ATPe	Nuclear	24	-2134.08	25	-2134.08	Site class	0	1	2a	2b	68 A 0.552	1	0	1
						Proportion	0.72906	0.27094	0	0
						ω0	0.12067	1	0.12067	1
						ω1	0.12067	1	1	1
ATPepsilon	Nuclear	24	-1009.16	25	-1009.16	Site class	0	1	2a	2b	None	1	0	1
						Proportion	0.85413	0.14587	0	0
						ω0	0.03678	1	0.03678	1
						ω1	0.03678	1	1	1
ATPf	Nuclear	24	-2461.35	25	-2461.32	Site class	0	1	2a	2b	96 G 0.919	1	0.05414	0.81601
						Proportion	0.74748	0.22153	0.02391	0.00708
						ω0	0.088	1	0.088	1
						ω1	0.088	1	1.79723	1.79723
ATPg	Nuclear	24	-2150.64	25	-2150.64	Site class	0	1	2a	2b	13 Q 0.809, 85 V 0.650, 98 D 0.665	1	0	1
						Proportion	0	0	0.80374	0.19626
						ω0	0.10298	1	0.10298	1
						ω1	0.10298	1	1	1
ATPgamma	Nuclear	24	-5119.65	25	-5119.65	Site class	0	1	2a	2b	71 Q 0.552	1	0	1
						Proportion	0.8982	0.1018	0	0
						ω0	0.02914	1	0.02914	1
						ω1	0.02914	1	1	1
COX10	Nuclear	24	-8475.42	25	-8475.42	Site class	0	1	2a	2b	263 A 0.543, 325 L 0.517	1	0	1
						Proportion	0.82149	0.1697	0.0073	0.00151
						ω0	0.0876	1	0.0876	1
						ω1	0.0876	1	1	1
COX11	Nuclear	24	-4691.67	25	-4689.52	Site class	0	1	2a	2b	92 I 0.977*, 171 M 0.999**	1	4.28368	0.03848
						Proportion	0.83095	0.15413	0.01259	0.00234
						ω0	0.08522	1	0.08522	1
						ω1	0.08522	1	68.5126	68.5126
COX17	Nuclear	24	-1097.06	25	-1097.06	Site class	0	1	2a	2b	None	1	0	1
						Proportion	0.88426	0.11574	0	0
						ω0	0.02719	1	0.02719	1
						ω1	0.02719	1	1	1
COX5A	Nuclear	24	-3758.62	25	-3758.62	Site class	0	1	2a	2b	None	1	0	1
						Proportion	0.80304	0.19696	0	0
						ω0	0.09717	1	0.09717	1
						ω1	0.09717	1	1	1
Ndufa2	Nuclear	24	-2072.66	25	-2072.66	Site class	0	1	2a	2b	None	1	0	1
						Proportion	0.90372	0.09628	0	0
						ω0	0.08289	1	0.08289	1
						ω1	0.08289	1	1	1
Ndufa6	Nuclear	24	-3455.77	25	-3455.73	Site class	0	1	2a	2b	3 A 0.681	1	0.06758	0.794893
						Proportion	0.7738	0.21392	0.00962	0.00266
						ω0	0.15019	1	0.15019	1
						ω1	0.15019	1	4.9551	4.9551
Ndufa9	Nuclear	24	-10466.7	25	-10464.5	Site class	0	1	2a	2b	13 A 0.661, 95 V 0.620 , 258 W 0.867 , 271 K 0.630	1	4.21922	0.0399685
						Proportion	0.75479	0.23032	0.01141	0.00348
						ω0	0.11991	1	0.11991	1
						ω1	0.11991	1	998.999	998.999
Ndufb10	Nuclear	24	-4001.73	25	-3997.5	Site class	0	1	2a	2b	118 N 1.000**	1	8.45098	0.00364846
						Proportion	0.78328	0.1902	0.02133	0.00518
						ω0	0.07773	1	0.07773	1
						ω1	0.07773	1	999	999
Ndufb2	Nuclear	24	-3056.09	25	-3055.19	Site class	0	1	2a	2b	78 W 0.703, 80 H 0.553, 84 L 0.675, 89 F 0.590	1	1.80389	0.179243
						Proportion	0.63064	0.30211	0.04547	0.02178
						ω0	0.21832	1	0.21832	1
						ω1	0.21832	1	236.908	236.908
Ndufb5	Nuclear	24	-5100.57	25	-5095.22	Site class	0	1	2a	2b	50 E 0.834, 75 G 0.995**,163 Y 0.709	1	10.6944	0.0010746
						Proportion	0.57434	0.37799	0.02875	0.01892
						ω0	0.11606	1	0.11606	1
						ω1	0.11606	1	998.985	998.985
Ndufb7	Nuclear	24	-3355.6	25	-3354.02	Site class	0	1	2a	2b	2 G 0.930	1	3.16604	0.0751847
						Proportion	0.68269	0.28963	0.01943	0.00825
						ω0	0.12158	1	0.12158	1
						ω1	0.12158	1	216.041	216.041
Ndufs4	Nuclear	24	-5070.98	25	-5067.73	Site class	0	1	2a	2b	125 F 0.529, 182 N 0.840, 191 T 0.940	1	6.48915	0.0108535
						Proportion	0.69894	0.26433	0.02665	0.01008
						ω0	0.0989	1	0.0989	1
						ω1	0.0989	1	20.6099	20.6099
Ndufs6	Nuclear	24	-2809.95	25	-2809.95	Site class	0	1	2a	2b	None	1	6.6e-05	0.993518
						Proportion	0.69858	0.30142	0	0
						ω0	0.08377	1	0.08377	1
						ω1	0.08377	1	1	1
Ndufs8	Nuclear	24	-3666.78	25	-3666.78	Site class	0	1	2a	2b	None	1	2e-06	0.998872
						Proportion	0.80339	0.19661	0	0
						ω0	0.02259	1	0.02259	1
						ω1	0.02259	1	1	1
Ndufv1	Nuclear	24	-6591.56	25	-6591.56	Site class	0	1	2a	2b	None	1	0	1
						Proportion	0.94466	0.05534	0	0
						ω0	0.01904	1	0.01904	1
						ω1	0.01904	1	1	1
QCR10	Nuclear	24	-1174.74	25	-1174.74	Site class	0	1	2a	2b	None	1	0	1
						Proportion	0.63854	0.36146	0	0
						ω0	0.03317	1	0.03317	1
						ω1	0.03317	1	1	1
QCR6	Nuclear	24	-2192.92	25	-2192.92	Site class	0	1	2a	2b	None	1	0	1
						Proportion	0.76534	0.23466	0	0
						ω0	0.1014	1	0.1014	1
						ω1	0.1014	1	1	1
QCR8	Nuclear	24	-2204.17	25	-2203.45	Site class	0	1	2a	2b	15 I 0.903, 18 F 0.745, 43 F 0.603, 44 R 0.877, 46 S 0.884	1	1.43905	0.230292
						Proportion	0.79613	0.12009	0.07279	0.01098
						ω0	0.07963	1	0.07963	1
						ω1	0.07963	1	13.0394	13.0394
SDHD	Nuclear	24	-4813.54	25	-4813.54	Site class	0	1	2a	2b	None	1	0	1
						Proportion	0.73037	0.26963	0	0
						ω0	0.16045	1	0.16045	1
						ω1	0.16045	1	1	1
np, the number of parameters in the model
